# Supplementary material for: Study on the change characteristics and market driving factors of residential land price in the Beijing Tianjin Hebei urban agglomeration, China
Source: PLoS One. 2021 Sep 1;16(9):e0256710. doi: 10.1371/journal.pone.0256710 (PMC8409656; doi:10.1371/journal.pone.0256710)
Supplement: S1 Fig — The normal distribution of residential land prices in 2014–2017. (ZIP) [file pone.0256710.s001.zip]

Archive with 8 entries (8 files):
- 2014-Histogram .tif
- 2014-QQ.tif
- 2015-Histogram .tif
- 2015-QQ.tif
- 2016-Histogram .tif
- 2016-QQ.tif
- 2017-Histogram .tif
- 2017-QQ.tif
