# Supplementary material for: Study on the change characteristics and market driving factors of residential land price in the Beijing Tianjin Hebei urban agglomeration, China
Source: PLoS One. 2021 Sep 1;16(9):e0256710. doi: 10.1371/journal.pone.0256710 (PMC8409656; doi:10.1371/journal.pone.0256710)
Supplement: S2 Fig — Kriging interpolation results from 2014–2017. (ZIP) [file pone.0256710.s002.zip]

Archive with 4 entries (4 files):
- 2014Interpolation graph .tif
- 2015Interpolation graph .tif
- 2016Interpolation graph .tif
- 2017Interpolation graph .tif
