# Supplementary material for: Study on the change characteristics and market driving factors of residential land price in the Beijing Tianjin Hebei urban agglomeration, China
Source: PLoS One. 2021 Sep 1;16(9):e0256710. doi: 10.1371/journal.pone.0256710 (PMC8409656; doi:10.1371/journal.pone.0256710)
Supplement: S4 Fig — Distribution map of the driving effect of X3, X5, X6, X9 on residential land prices. (ZIP) [file pone.0256710.s004.zip]

Archive with 4 entries (4 files):
- X3.jpg
- X5.jpg
- X6.jpg
- X9.jpg
