# Supplementary material for: Study on the change characteristics and market driving factors of residential land price in the Beijing Tianjin Hebei urban agglomeration, China
Source: PLoS One. 2021 Sep 1;16(9):e0256710. doi: 10.1371/journal.pone.0256710 (PMC8409656; doi:10.1371/journal.pone.0256710)
Supplement: S1 Table — The normal distribution of residential land prices in 2014–2017. (XLS) [file pone.0256710.s006.xls]

## Sheet: Sheet1
Counties	2014	2015	2016	2017		log conversion	2014	2015	2016	2017
Beijing	28503.9	34717.6	37565	40320.6			4.4549	4.54055	4.57478	4.60553
Mentougou District	23709.4	24539.8	30385.5	34479.9			4.37492	4.38987	4.48267	4.53757
Fangshan District	17355.4	17199.4	22413.5	30163.4			4.23943	4.23551	4.35051	4.47948
Tongzhou District	15783	17336	17336	29046			4.19819	4.23895	4.23895	4.46309
Shunyi District	19489	17661.8	20210.3	27842.3			4.28979	4.24704	4.30557	4.4447
Changping District	18265.3	25677	35793	38440			4.26163	4.40954	4.5538	4.58478
Daxing District	20378	23495	19878	16521.9			4.30916	4.37098	4.29837	4.21806
Huairou District	14277.4	15288.3	18943.7	28476.2			4.15465	4.18436	4.27747	4.45448
Pinggu District	7842.89	15490	15915	16338			3.89448	4.19005	4.20181	4.2132
Miyun District	7941.36	10449.9	14856.3	26446.9			3.89989	4.01911	4.17191	4.42238
Yanqing District	6958.34	10476.8	14606.4	16702			3.84251	4.02023	4.16454	4.22277
Tianjin City	22391.8	25000	31953.6	39104.3			4.35009	4.39794	4.50452	4.59222
Binhai New Area	7368	8932.36	12194.2	14672.5			3.86735	3.95097	4.08615	4.1665
Dongli District	5738.21	7076.01	28061.9	35822			3.75878	3.84979	4.44812	4.55415
Xiqing District	8532	13064.8	18890	24732.3			3.93105	4.1161	4.27623	4.39327
Jinnan District	4512.95	9053	13592.2	16129			3.65446	3.95679	4.13329	4.20761
Beichen District	9800.57	10295	13645.4	24200.7			3.99125	4.01263	4.13499	4.38383
Wuqing District	1876.76	2274.67	6223.8	15034.5			3.27341	3.35692	3.79406	4.17709
Baodi District	3047.28	3460	3872.28	4317.7			3.48391	3.53908	3.58797	3.63525
Ninghe District	2147.23	2232	4145	6058			3.33188	3.34869	3.61752	3.78233
Jinghai District	2259.06	2465.54	5383	8693			3.35393	3.39191	3.73102	3.93917
Jizhou County	3395	4511.91	5543	10005.3			3.53084	3.65436	3.74374	4.00023
Shijiazhuang	7853.75	8888.99	9276	9663.64			3.89508	3.94885	3.96736	3.98514
Jingxing mining area	680.137	880.25	973.28	1042.35			2.8326	2.94461	2.98824	3.01801
Jingxing	867	962	1180	1645.56			2.93802	2.98318	3.07188	3.21631
Zhengding	3094	3285	3842.93	5693			3.49052	3.51654	3.58466	3.75534
Luancheng	2201.54	2433.73	3034	3634.09			3.34273	3.38627	3.48202	3.5604
Xingtang	724	904.713	936	967.127			2.85974	2.95651	2.97128	2.98548
Lingshou	906	1073.76	1063	1187			2.95713	3.03091	3.02653	3.07445
Gaoyi	825.449	976.302	1338	1699.87			2.91669	2.98958	3.12646	3.23042
Shenze	727.338	862.031	977.12	1127.29			2.86174	2.93552	2.98995	3.05204
Zanhuang	607	664.74	671.423	721.374			2.78319	2.82265	2.827	2.85816
Wuji	1594	1724.87	1780	1835.52			3.20249	3.23676	3.25042	3.26376
Pingshan	994	1091	1116.65	1487.54			2.99739	3.03782	3.04792	3.17247
Yuanshi	1368.2	1342.96	1404.76	1551			3.13615	3.12806	3.1476	3.19061
Zhaoxian	1283.26	1122	1304.14	1642.7			3.10832	3.04999	3.11532	3.21556
Xinji	2200	2235.77	2318	2399.56			3.34242	3.34943	3.36511	3.38013
Gaocheng	2974.48	2976.81	3086	3194.56			3.47341	3.47375	3.4894	3.50441
Jinzhou	1384.46	1570.7	2547.7	3438.34			3.14128	3.19609	3.40615	3.53635
Xinle	1581	1670	1848.54	1794.76			3.19893	3.22272	3.26683	3.25401
Luquan	1189.75	1380.34	1815.56	2662.41			3.07545	3.13999	3.25901	3.42528
Tangshan	3575	3670	3729	6708.21			3.55328	3.56467	3.57159	3.82661
Fengnan District	2060.85	2554	3048	4144.91			3.31405	3.40722	3.48401	3.61751
Fengrun District	2993	3177	3360	4762.43			3.47611	3.50202	3.52634	3.67783
Luanxian	2430	2497	2673	2849.99			3.38561	3.39742	3.427	3.45484
Luannan	1407.76	1530	2047.58	2520.46			3.14853	3.18469	3.31124	3.40148
Leting	1075.57	1137	1290	1354.41			3.03164	3.05576	3.11059	3.13175
Qianxi	1202.94	1233.16	1240	1302.29			3.08024	3.09102	3.09342	3.11471
Yutian	1836	2349	2861.33	3332.95			3.26387	3.37088	3.45657	3.52283
Tanghai County	832.121	879.21	927.883	1040.29			2.92019	2.94409	2.96749	3.01716
Zuihua	1680	1762.48	1804.56	2003.77			3.22531	3.24612	3.25637	3.30185
Qian'an	2010	2014.28	2187.74	2605			3.3032	3.30412	3.34	3.41581
Qinhuangdao	3514	3756.02	3821	3850			3.5458	3.57473	3.58218	3.58546
Qinglong	1194	1286	1377.48	1398.45			3.077	3.10924	3.13908	3.14565
Changli	1424.82	1260.71	1143	1171			3.15376	3.10061	3.05805	3.06856
Funing	1049.08	1144	1187.02	1302.52			3.02081	3.05843	3.07446	3.11478
Lulong	808.739	817.54	1005.28	1080			2.90781	2.91251	3.00229	3.03342
Handan	3947	3590.23	3646	4211			3.59627	3.55512	3.56182	3.62439
Fengfeng Mine	1414.04	1650.33	1710	1773.67			3.15046	3.21757	3.233	3.24887
Linzhang	1559.57	1414.76	1540	1666.07			3.193	3.15068	3.18752	3.22169
Cheng'an	1350	1380	1410	1475.23			3.13033	3.13988	3.14922	3.16886
Daming	784.792	876	966.827	1515.04			2.89475	2.9425	2.98535	3.18043
Shexian	1170.96	1303.68	1609	1935.13			3.06854	3.11517	3.20656	3.28671
Cixian	1200	1153.84	1367.62	1428.89			3.07918	3.06215	3.13596	3.155
Feixiang	1284	1171.92	1256	1959.63			3.10857	3.0689	3.09899	3.29217
Yongnian	1505.95	1407.41	1176.9	1888.17			3.17781	3.14842	3.07074	3.27604
Qiuxian	910.316	924.38	982.861	1253.48			2.95919	2.96585	2.99249	3.09812
Jize	512.34	608.51	976	1126			2.70956	2.78427	2.98945	3.05154
Guangping	1192.39	1250	1525	1795.5			3.07642	3.09691	3.18327	3.25419
Guantao	1744.36	1316	1350	1385.65			3.24164	3.11926	3.13033	3.14165
Weixian	1450.86	1304	1084.52	1688.08			3.16163	3.11528	3.03524	3.22739
Quzhou	1593	1674.5	2045.2	2702.99			3.20222	3.22389	3.31074	3.43184
Wu'an	1952	1972.6	2000	2210			3.29048	3.29504	3.30103	3.34439
Xingtai	2340	2438	2557.69	3962.37			3.36922	3.38703	3.40785	3.59795
Xingtai	1624	1710	1775	2535.46			3.21059	3.233	3.2492	3.40406
Lincheng	1543.29	1472.11	1441	1410.5			3.18845	3.16794	3.15866	3.14937
Neiqiu	944.97	1613.41	1275	1590.66			2.97542	3.20774	3.10551	3.20158
Baixiang	672.673	683.699	581.063	894.146			2.8278	2.83486	2.76422	2.95141
Longyao	983	1147.98	1210	1263			2.99255	3.05994	3.08279	3.1014
Renxian	1380	1109.03	1220	1349.94			3.13988	3.04494	3.08636	3.13031
Nanhe	1777	2380.5	2590	2809.05			3.24969	3.37667	3.4133	3.44856
Ningjin	1322	1192.16	1230.78	1412.31			3.12123	3.07633	3.09018	3.14993
Julu	1335.35	1383	1577.62	1480			3.12559	3.14082	3.198	3.17026
Xinhe	438.109	545.67	691.237	757			2.64158	2.73693	2.83963	2.8791
Guangzong	639.156	712	850	1172.1			2.80561	2.85248	2.92942	3.06896
Pingxiang	684.705	780	880	981.256			2.8355	2.89209	2.94448	2.99178
Weixian	913.472	928	1076.84	1304.13			2.9607	2.96755	3.03215	3.11532
Qinghe	1745.78	1654.1	1718	1782.29			3.24199	3.21856	3.23502	3.25098
Linxi	1060.43	741.567	771.001	1244.48			3.02548	2.87015	2.88705	3.09499
Nangong	1095	1266	1200	1166.37			3.03941	3.10243	3.07918	3.06684
Shahe	1296	890.648	983	1075.58			3.11261	2.94971	2.99255	3.03164
Baoding	4029.77	4320	7795.64	9070.02			3.60528	3.63548	3.89185	3.95761
Mancheng	1328.11	1446.87	2583.5	3863.44			3.12323	3.16043	3.41221	3.58697
Qingyuan	1866	2261.06	3279.77	3829.64			3.27091	3.35431	3.51584	3.58316
Laishui	705	837.924	1242	1574.82			2.84819	2.9232	3.09412	3.19723
Fuping	390.623	461.059	995.808	1264.6			2.59176	2.66376	2.99818	3.10195
Xushui	1137.55	1330	1529	2535.79			3.05597	3.12385	3.18441	3.40411
Dingxing	1376.3	1354.48	1462	1770			3.13871	3.13177	3.16495	3.24797
Tangxian	768	925.013	970.841	1733.87			2.88536	2.96615	2.98715	3.23902
Gaoyang	977.406	988.9	1028.27	1565.34			2.99007	2.99515	3.01211	3.19461
Rongcheng	591	637.119	672.676	996.7			2.77159	2.80422	2.82781	2.99856
Laiyuan	354	507.339	531	554.37			2.549	2.7053	2.72509	2.7438
Wangdu	829.381	901.743	1071.5	1279.15			2.91875	2.95508	3.02999	3.10692
Anxin	1612.09	1887	2161.28	2348.7			3.20739	3.27577	3.33471	3.37083
Yixian	1344.68	1757.34	1927	2299.05			3.12862	3.24485	3.28488	3.36155
Quyang	1052	1190.96	1233	1321.01			3.02202	3.0759	3.09096	3.12091
Lixian	756	859.89	931	1397.12			2.87852	2.93444	2.96895	3.14523
Shunping	460	905.122	1049.09	1156.15			2.66276	2.95671	3.02081	3.06301
Boye	903	999.182	1052.19	1182.27			2.95569	2.99964	3.02209	3.07272
Xiongxian	785.962	998.21	1012	1255.4			2.8954	2.99922	3.00518	3.09878
Zhuozhou	3958	4015	4107	11106			3.59748	3.60369	3.61352	4.04556
Dingzhou	1371.81	1376.03	1394.5	2307.91			3.13729	3.13863	3.14442	3.36322
Anguo	1521.98	1364.52	1447.18	2099.53			3.18241	3.13498	3.16052	3.32212
Gaobeidian	906.248	975.896	985.913	1293.46			2.95725	2.9894	2.99384	3.11175
Zhangjiakou	2723.02	3669.32	4055.47	4576			3.43505	3.56459	3.60804	3.66049
Xuanhua	1842	2134.02	3168.76	3584.66			3.26529	3.3292	3.50089	3.55445
Xiahuayuan District	577.35	619.417	660.75	1133.71			2.76144	2.79198	2.82004	3.0545
Zhangbei	1203.54	1526	2076.88	2700			3.08046	3.18355	3.31741	3.43136
Kangbao	766.454	1002.01	1008	1050			2.88449	3.00087	3.00346	3.02119
Guyuan	885.56	973.101	1404.71	2226.86			2.94722	2.98816	3.14759	3.34769
Shangyi	591.833	639.84	855.666	1150.13			2.7722	2.80607	2.9323	3.06075
Yuxian	1223.92	1268	1312	2396.54			3.08775	3.10312	3.11793	3.37959
Yangyuan	1091.84	1339.56	1738.09	2263.82			3.03816	3.12696	3.24007	3.35484
Huai'an	790	803	838.24	1108			2.89763	2.90472	2.92337	3.04454
Wanquan	1367.43	1201.96	1454	3001.43			3.1359	3.07989	3.16256	3.47733
Huailai	944.646	1082	1219.42	1831.5			2.97527	3.03423	3.08615	3.26281
Zhuolu	1106.48	1226	1502.18	1601.32			3.04395	3.08849	3.17672	3.20448
Chicheng	1115	1218.58	2224.57	1576.35			3.04727	3.08586	3.34725	3.19765
Chongli	819.872	1276	1733	2296.12			2.91375	3.10585	3.2388	3.36099
Chengde	2733	2823.94	3159.25	3390.68			3.43664	3.45086	3.49958	3.53029
Yingshouyingzi	1794.28	1776.61	1516.49	1256.38			3.25389	3.24959	3.18084	3.09912
Chengde	1184	1018	1052.39	1290.26			3.07335	3.00775	3.02218	3.11068
Xinglong	1811.82	2264	2715.66	3191.45			3.25811	3.35488	3.43388	3.50399
Pingquan	1544.51	1649	2302	1981			3.18879	3.21722	3.36211	3.29688
Luanping	868	972	987	1646.45			2.93852	2.98767	2.99432	3.21655
Longhua	1689	1548.63	1655	1756			3.22763	3.18995	3.2188	3.24452
Fengning	1260	1351.4	1400	1450.16			3.10037	3.13078	3.14613	3.16141
Kuancheng	1345.82	726.437	660	649.149			3.12899	2.8612	2.81954	2.81234
Weichang	921.802	1074.05	1331.4	1944.61			2.96464	3.03103	3.12431	3.28883
Cangzhou	2633.48	3306	3978.31	5095.9			3.42053	3.5193	3.5997	3.70722
Cangxian	1051.9	2034	2850	3015			3.02197	3.30835	3.45484	3.47929
Qingxian	1837	1925	3007.51	4037.34			3.26411	3.28443	3.47821	3.60609
Dongguang	1576.26	1401.65	1872.46	2000			3.19763	3.14664	3.27241	3.30103
Haixing	728.246	814.234	1531.06	2729			2.86228	2.91075	3.18499	3.436
Yanshan	1577	1719.04	1966.98	3066.23			3.19783	3.23529	3.2938	3.48661
Suning	1778	1999.42	2412.09	2524			3.24993	3.3009	3.38239	3.40209
Nanpi	1536	1182.68	1277	2123.18			3.18639	3.07287	3.10619	3.32699
Wuqiao	1895.24	1924.28	2041	2157.78			3.27766	3.28427	3.30984	3.33401
Xianxian	1266	1275	1193	2343.24			3.10243	3.10551	3.07664	3.36982
Mengcun	1245	1275	1275	2131.42			3.09517	3.10551	3.10551	3.32867
Botou	1059.23	1280	1572.03	3010.08			3.02499	3.10721	3.19646	3.47858
Renqiu	2047.52	2189	2330.39	2439.55			3.31123	3.34025	3.36743	3.38731
Huanghua	2187.56	2522	2856.84	3962			3.33996	3.40175	3.45589	3.59791
Hejian	1816.42	1846	1875.47	2675.18			3.25922	3.26623	3.27311	3.42735
Langfang	3784.76	3970.62	4605.31	8489.52			3.57804	3.59886	3.66326	3.92888
Gu'an	2862.39	2950	3332	3642.31			3.45673	3.46982	3.5227	3.56138
Yongqing	1369.28	1853.99	1980.64	4528.17			3.13649	3.26811	3.29681	3.65592
Xianghe	2111.51	2595.68	3009.26	4268.2			3.32459	3.41425	3.47846	3.63024
Dacheng	1130.52	1328	1116	1390			3.05328	3.1232	3.04766	3.14301
Wen'an	1198	1413.29	1774.74	3511.53			3.07846	3.15023	3.24913	3.5455
Dachang	2026.55	2067.94	6964.19	7742.95			3.30676	3.31554	3.84287	3.88891
Bazhou	1403.69	1669.78	2280.97	3107.92			3.14727	3.22266	3.35812	3.49247
Sanhe	3801.67	8112	8245.7	8528			3.57997	3.90913	3.91623	3.93085
Hengshui	2875	2317.59	2115	3368			3.45864	3.36504	3.32531	3.52737
Zaoqiang	1125.8	1171.23	1034.76	1459.62			3.05146	3.06864	3.01484	3.16424
Wuyi	1135.44	1608.49	1411.45	1624.16			3.05516	3.20642	3.14967	3.21063
Wuqiang	1633.76	1159.32	1379.62	1736			3.21319	3.0642	3.13976	3.23955
Raoyang	1275	1316.57	2058.05	2639.89			3.10551	3.11944	3.31346	3.42159
Anping	1118.89	1036.72	1056	1397.64			3.04879	3.01566	3.02366	3.1454
Gucheng	780	860	1017	1287.85			2.89209	2.9345	3.00732	3.10987
Jingxian	383	408	572	820.634			2.5832	2.61066	2.7574	2.91415
Fucheng	1087	1226.35	1238	1248.89			3.03623	3.08861	3.09272	3.09653
Jizhou	1606	1762	1846.14	2860.27			3.20575	3.24601	3.26626	3.45641
Shenzhou	1276.87	1330.1	1262.38	1830.53			3.10615	3.12388	3.10119	3.26258
