# Supplementary material for: Study on the change characteristics and market driving factors of residential land price in the Beijing Tianjin Hebei urban agglomeration, China
Source: PLoS One. 2021 Sep 1;16(9):e0256710. doi: 10.1371/journal.pone.0256710 (PMC8409656; doi:10.1371/journal.pone.0256710)
Supplement: S2 Table — Global Moran Index Results 2014–2017. (XLS) [file pone.0256710.s007.xls]

## Sheet: Sheet1
Counties	2014	2015	2016	2017
Beijing	28503.9	34717.6	37565	40320.6
Mentougou District	23709.4	24539.8	30385.5	34479.9
Fangshan District	17355.4	17199.4	22413.5	30163.4
Tongzhou District	15783	17336	17336	29046
Shunyi District	19489	17661.8	20210.3	27842.3
Changping District	18265.3	25677	35793	38440
Daxing District	20378	23495	19878	16521.9
Huairou District	14277.4	15288.3	18943.7	28476.2
Pinggu District	7842.89	15490	15915	16338
Miyun District	7941.36	10449.9	14856.3	26446.9
Yanqing District	6958.34	10476.8	14606.4	16702
Tianjin City	22391.8	25000	31953.6	39104.3
Binhai New Area	7368	8932.36	12194.2	14672.5
Dongli District	5738.21	7076.01	28061.9	35822
Xiqing District	8532	13064.8	18890	24732.3
Jinnan District	4512.95	9053	13592.2	16129
Beichen District	9800.57	10295	13645.4	24200.7
Wuqing District	1876.76	2274.67	6223.8	15034.5
Baodi District	3047.28	3460	3872.28	4317.7
Ninghe District	2147.23	2232	4145	6058
Jinghai District	2259.06	2465.54	5383	8693
Jizhou County	3395	4511.91	5543	10005.3
Shijiazhuang	7853.75	8888.99	9276	9663.64
Jingxing mining area	680.137	880.25	973.28	1042.35
Jingxing	867	962	1180	1645.56
Zhengding	3094	3285	3842.93	5693
Luancheng	2201.54	2433.73	3034	3634.09
Xingtang	724	904.713	936	967.127
Lingshou	906	1073.76	1063	1187
Gaoyi	825.449	976.302	1338	1699.87
Shenze	727.338	862.031	977.12	1127.29
Zanhuang	607	664.74	671.423	721.374
Wuji	1594	1724.87	1780	1835.52
Pingshan	994	1091	1116.65	1487.54
Yuanshi	1368.2	1342.96	1404.76	1551
Zhaoxian	1283.26	1122	1304.14	1642.7
Xinji	2200	2235.77	2318	2399.56
Gaocheng	2974.48	2976.81	3086	3194.56
Jinzhou	1384.46	1570.7	2547.7	3438.34
Xinle	1581	1670	1848.54	1794.76
Luquan	1189.75	1380.34	1815.56	2662.41
Tangshan	3575	3670	3729	6708.21
Fengnan District	2060.85	2554	3048	4144.91
Fengrun District	2993	3177	3360	4762.43
Luanxian	2430	2497	2673	2849.99
Luannan	1407.76	1530	2047.58	2520.46
Leting	1075.57	1137	1290	1354.41
Qianxi	1202.94	1233.16	1240	1302.29
Yutian	1836	2349	2861.33	3332.95
Tanghai County	832.121	879.21	927.883	1040.29
Zuihua	1680	1762.48	1804.56	2003.77
Qian'an	2010	2014.28	2187.74	2605
Qinhuangdao	3514	3756.02	3821	3850
Qinglong	1194	1286	1377.48	1398.45
Changli	1424.82	1260.71	1143	1171
Funing	1049.08	1144	1187.02	1302.52
Lulong	808.739	817.54	1005.28	1080
Handan	3947	3590.23	3646	4211
Fengfeng Mine	1414.04	1650.33	1710	1773.67
Linzhang	1559.57	1414.76	1540	1666.07
Cheng'an	1350	1380	1410	1475.23
Daming	784.792	876	966.827	1515.04
Shexian	1170.96	1303.68	1609	1935.13
Cixian	1200	1153.84	1367.62	1428.89
Feixiang	1284	1171.92	1256	1959.63
Yongnian	1505.95	1407.41	1176.9	1888.17
Qiuxian	910.316	924.38	982.861	1253.48
Jize	512.34	608.51	976	1126
Guangping	1192.39	1250	1525	1795.5
Guantao	1744.36	1316	1350	1385.65
Weixian	1450.86	1304	1084.52	1688.08
Quzhou	1593	1674.5	2045.2	2702.99
Wu'an	1952	1972.6	2000	2210
Xingtai	2340	2438	2557.69	3962.37
Xingtai	1624	1710	1775	2535.46
Lincheng	1543.29	1472.11	1441	1410.5
Neiqiu	944.97	1613.41	1275	1590.66
Baixiang	672.673	683.699	581.063	894.146
Longyao	983	1147.98	1210	1263
Renxian	1380	1109.03	1220	1349.94
Nanhe	1777	2380.5	2590	2809.05
Ningjin	1322	1192.16	1230.78	1412.31
Julu	1335.35	1383	1577.62	1480
Xinhe	438.109	545.67	691.237	757
Guangzong	639.156	712	850	1172.1
Pingxiang	684.705	780	880	981.256
Weixian	913.472	928	1076.84	1304.13
Qinghe	1745.78	1654.1	1718	1782.29
Linxi	1060.43	741.567	771.001	1244.48
Nangong	1095	1266	1200	1166.37
Shahe	1296	890.648	983	1075.58
Baoding	4029.77	4320	7795.64	9070.02
Mancheng	1328.11	1446.87	2583.5	3863.44
Qingyuan	1866	2261.06	3279.77	3829.64
Laishui	705	837.924	1242	1574.82
Fuping	390.623	461.059	995.808	1264.6
Xushui	1137.55	1330	1529	2535.79
Dingxing	1376.3	1354.48	1462	1770
Tangxian	768	925.013	970.841	1733.87
Gaoyang	977.406	988.9	1028.27	1565.34
Rongcheng	591	637.119	672.676	996.7
Laiyuan	354	507.339	531	554.37
Wangdu	829.381	901.743	1071.5	1279.15
Anxin	1612.09	1887	2161.28	2348.7
Yixian	1344.68	1757.34	1927	2299.05
Quyang	1052	1190.96	1233	1321.01
Lixian	756	859.89	931	1397.12
Shunping	460	905.122	1049.09	1156.15
Boye	903	999.182	1052.19	1182.27
Xiongxian	785.962	998.21	1012	1255.4
Zhuozhou	3958	4015	4107	11106
Dingzhou	1371.81	1376.03	1394.5	2307.91
Anguo	1521.98	1364.52	1447.18	2099.53
Gaobeidian	906.248	975.896	985.913	1293.46
Zhangjiakou	2723.02	3669.32	4055.47	4576
Xuanhua	1842	2134.02	3168.76	3584.66
Xiahuayuan District	577.35	619.417	660.75	1133.71
Zhangbei	1203.54	1526	2076.88	2700
Kangbao	766.454	1002.01	1008	1050
Guyuan	885.56	973.101	1404.71	2226.86
Shangyi	591.833	639.84	855.666	1150.13
Yuxian	1223.92	1268	1312	2396.54
Yangyuan	1091.84	1339.56	1738.09	2263.82
Huai'an	790	803	838.24	1108
Wanquan	1367.43	1201.96	1454	3001.43
Huailai	944.646	1082	1219.42	1831.5
Zhuolu	1106.48	1226	1502.18	1601.32
Chicheng	1115	1218.58	2224.57	1576.35
Chongli	819.872	1276	1733	2296.12
Chengde	2733	2823.94	3159.25	3390.68
Yingshouyingzi	1794.28	1776.61	1516.49	1256.38
Chengde	1184	1018	1052.39	1290.26
Xinglong	1811.82	2264	2715.66	3191.45
Pingquan	1544.51	1649	2302	1981
Luanping	868	972	987	1646.45
Longhua	1689	1548.63	1655	1756
Fengning	1260	1351.4	1400	1450.16
Kuancheng	1345.82	726.437	660	649.149
Weichang	921.802	1074.05	1331.4	1944.61
Cangzhou	2633.48	3306	3978.31	5095.9
Cangxian	1051.9	2034	2850	3015
Qingxian	1837	1925	3007.51	4037.34
Dongguang	1576.26	1401.65	1872.46	2000
Haixing	728.246	814.234	1531.06	2729
Yanshan	1577	1719.04	1966.98	3066.23
Suning	1778	1999.42	2412.09	2524
Nanpi	1536	1182.68	1277	2123.18
Wuqiao	1895.24	1924.28	2041	2157.78
Xianxian	1266	1275	1193	2343.24
Mengcun	1245	1275	1275	2131.42
Botou	1059.23	1280	1572.03	3010.08
Renqiu	2047.52	2189	2330.39	2439.55
Huanghua	2187.56	2522	2856.84	3962
Hejian	1816.42	1846	1875.47	2675.18
Langfang	3784.76	3970.62	4605.31	8489.52
Gu'an	2862.39	2950	3332	3642.31
Yongqing	1369.28	1853.99	1980.64	4528.17
Xianghe	2111.51	2595.68	3009.26	4268.2
Dacheng	1130.52	1328	1116	1390
Wen'an	1198	1413.29	1774.74	3511.53
Dachang	2026.55	2067.94	6964.19	7742.95
Bazhou	1403.69	1669.78	2280.97	3107.92
Sanhe	3801.67	8112	8245.7	8528
Hengshui	2875	2317.59	2115	3368
Zaoqiang	1125.8	1171.23	1034.76	1459.62
Wuyi	1135.44	1608.49	1411.45	1624.16
Wuqiang	1633.76	1159.32	1379.62	1736
Raoyang	1275	1316.57	2058.05	2639.89
Anping	1118.89	1036.72	1056	1397.64
Gucheng	780	860	1017	1287.85
Jingxian	383	408	572	820.634
Fucheng	1087	1226.35	1238	1248.89
Jizhou	1606	1762	1846.14	2860.27
Shenzhou	1276.87	1330.1	1262.38	1830.53
