# Supplementary material for: Study on the change characteristics and market driving factors of residential land price in the Beijing Tianjin Hebei urban agglomeration, China
Source: PLoS One. 2021 Sep 1;16(9):e0256710. doi: 10.1371/journal.pone.0256710 (PMC8409656; doi:10.1371/journal.pone.0256710)
Supplement: S3 Table — 10 driving factors GWR regression results. (XLSX) [file pone.0256710.s008.xlsx]

## Sheet: Sheet1
序号	Counties	2014-2017 average land price	Land price growth rate from 2014-2017	X1	X2	X3	X4	X5	X6	X7	X8	X9	X10
1	Beijing	35276.8	0.414563	1.10972	0.156298	0.305797	0.51165	0.931523	1.15006	0.367346	0.300887	0.0344077	0.0590189
2	Mentougou District	28278.7	0.454272	1.12573	0.175822	0.750368	0.619916	0.684977	4.59215	0.202021	0.789398	0.00238367	0.00585935
3	Fangshan District	21782.9	0.737989	1.33746	0.146973	0.953104	0.478156	0.352458	1.2367	0.191937	0.6189	0.00217639	0.00548174
4	Tongzhou District	19875.2	0.840335	1.3618	0.0659956	0.590712	0.491174	0.241309	0.798406	0.481443	0.30056	0.00300549	0.00463206
5	Shunyi District	21300.8	0.428614	1.13097	0.208961	0.993817	0.501893	0.487535	1.87771	0.353473	0.490281	0.00217639	0.00812132
6	Changping District	29543.8	1.10454	1.6123	0.208861	0.996777	0.564881	0.398927	0.875682	0.182936	0.661628	0.00238367	0.00711881
7	Daxing District	20068.2	-0.189231	0.617447	0.208208	0.859807	0.585301	0.365836	1.396	0.360985	0.763384	0.00393823	0.00937319
8	Huairou District	19246.4	0.994495	1.55414	0.0248007	0.88513	0.386197	0.0840322	0.262366	0.241795	0.191155	0.000310913	0.000419597
9	Pinggu District	13896.5	1.08316	1.65333	0.286333	0.977495	0.286891	0.427617	2.4208	0.100647	0.524702	0.00145093	0.00428794
10	Miyun District	14923.6	2.33028	2.56056	0.110713	0.856032	0.245203	0.135748	0.551433	0.105457	0.223692	0.000518188	0.00108897
11	Yanqing District	12185.9	1.40029	1.78523	0.498107	0.978856	0.1854	0.538149	1.85883	0.385975	0.566079	0.000414551	0.00246688
12	Tianjin City	29612.4	0.746362	1.50167	0.702569	0.534255	1.13466	0.646611	1.05423	0.24496	0.474776	0.00704736	0.0213175
13	Binhai New Area	10791.8	0.991378	1.67509	0.129084	0.941705	0.218193	1.17981	1.71948	0.212518	0.160114	0.00891284	0.0208362
14	Dongli District	19174.5	5.24272	5.62918	0.290504	0.311042	0.180628	2.26618	4.45805	0.195401	0.389861	0.00259094	0.0136345
15	Xiqing District	16304.8	1.89877	2.90326	0.153323	0.665039	0.280512	1.48966	4.50927	0.197375	0.517112	0.00435278	0.0154863
16	Jinnan District	10821.8	2.57394	3.25705	0.116809	0.796565	0.185024	1.51274	3.16729	0.119073	0.407123	0.00362732	0.0109588
17	Beichen District	14485.4	1.46931	2.28095	0.205991	0.477967	0.255614	2.33048	5.23147	0.0922878	0.462469	0.00383459	0.0181228
18	Wuqing District	6352.44	7.01089	6.3388	0.15066	0.794029	0.0641247	0.909315	4.30084	0.245988	0.37639	0.00704736	0.0207299
19	Baodi District	3674.31	0.416903	1.31181	0.214502	0.994899	0.0928642	1.84305	3.8354	0.11022	0.377892	0.00570007	0.0144078
20	Ninghe District	3645.56	1.82131	3.72993	0.0568247	0.610054	0.0726484	0.56288	1.31237	0.083842	0.137291	0.00217639	0.00262632
21	Jinghai District	4700.15	2.84806	3.42856	0.114273	0.957182	0.0744851	0.939379	3.32322	0.105685	0.320979	0.00321277	0.01065
22	Jizhou County	5863.8	1.94706	2.83004	0.128369	0.484346	0.101244	1.84949	3.14944	0.0972048	0.3533	0.00497461	0.011733
24	Shijiazhuang	8920.59	0.230449	0.892115	0.259915	0.703965	0.389702	0.891186	4.48035	0.597059	0.476392	0.0245621	0.0444674
23	Jingxing mining area	894.004	0.53256	2.14745	0.0312977	0.921607	0.384222	0.404536	0.450623	0.0783934	0.026204	0.000414551	0.000174013
25	Jingxing	1163.64	0.89799	1.73656	0.0728254	0.96111	0.564689	0.354285	0.764563	0.0363238	0.128532	0.00259094	0.00103049
26	Zhengding	3978.73	0.840013	1.56521	0.107375	0.919785	0.177637	0.765305	2.54719	0.0786579	0.568319	0.00435278	0.00520561
27	Luancheng	2825.84	0.6507	1.52079	0.15614	0.909564	0.124918	1.56547	2.96483	0.509725	0.397921	0.00694372	0.00422225
28	Xingtang	882.96	0.33581	1.38056	0.165737	0.889343	0.340838	0.963577	0.707484	0.0613385	0.133165	0.00518188	0.00130434
29	Lingshou	1057.44	0.310155	1.15883	0.248836	0.9989	0.00109959	0.842511	0.462773	0	0.10974	0.00145093	0.00065566
30	Gaoyi	1209.9	1.05933	1.83848	0.123007	0.945323	0.00908437	1.05449	0.919288	0.054677	0.168264	0.00207275	0.000748553
31	Shenze	923.445	0.549884	1.40535	0.1749	1	0.0204708	0.845771	0.610203	0.126013	0.0895073	0.00217639	0.000649594
32	Zanhuang	666.134	0.188424	1.28674	0.162884	1	0.0748697	0.857767	1.29984	0.0473795	0.159683	0.00518188	0.00143975
33	Wuji	1733.6	0.151517	0.954259	0.136846	1	0.104435	0.884598	0.667768	0	0.233223	0.00228003	0.00145149
34	Pingshan	1172.3	0.496516	1.33142	0.400207	1	0.000907436	0.920299	3.25641	0	0.141573	0.0109856	0.00651941
35	Yuanshi	1416.73	0.133608	1.01357	0.436616	0.996348	0.550353	1.15577	4.15151	0.00365169	0.375407	0.00476733	0.00747247
36	Zhaoxian	1338.02	0.280098	1.1553	0.36857	0.979519	0.286749	0.963703	1.15903	0.109688	0.309642	0.00694372	0.00288978
37	Xinji	2288.33	0.0907074	0.898796	0.441082	0.957111	0.212624	1.16511	2.8679	0.0756293	0.438687	0.00580371	0.00747763
38	Gaocheng	3057.96	0.0739884	0.94812	0.10962	0.959132	0.399006	1.35222	1.21238	0.00667798	0.197517	0.00342004	0.00388632
39	Jinzhou	2235.3	1.48353	2.07239	0.184515	0.874338	0.179244	0.359496	0.503502	0.133884	0.145716	0.00259094	0.00116165
40	Xinle	1723.57	0.135208	0.95279	0.148055	1	0.0972894	0.459619	0.640604	0.367346	0.16513	0.00228003	0.00134976
41	Luquan	1762.01	1.2378	1.98729	0.157715	0.895069	0.241864	0.908327	6.45081	0.202021	0.373051	0.0126438	0.011355
42	Tangshan	4420.55	0.876421	1.74344	0.195868	0.504308	0.584493	0.493703	4.05641	0.191937	0.312459	0.0738937	0.02528
43	Fengnan District	2951.94	1.01126	2.15609	0.0430179	0.985674	0.468517	0.63631	0.856272	0.481443	0.0964334	0.0174111	0.00187721
44	Fengrun District	3573.11	0.591191	1.45823	0.155656	0.943019	0.244939	0.527862	0.804441	0.353473	0.185872	0.00259094	0.00283
45	Luanxian	2612.5	0.172833	0.994501	0.154388	0.679874	0.323626	0.83086	1.33061	0.182936	0.147632	0.00321277	0.0030808
46	Luannan	1876.45	0.790396	1.7205	0.132428	1	0.373283	0.38842	0.883051	0.360985	0.177213	0.00269458	0.00208549
47	Leting	1214.25	0.259251	1.07761	0.188933	0.664192	0.343382	0.858826	5.23515	0.241795	0.264501	0.007151	0.00991736
48	Qianxi	1244.6	0.0825877	1.10767	0.362238	0.83403	0.204698	0.541461	1.80141	0.100647	0.146233	0.00269458	0.00296557
49	Yutian	2594.82	0.815333	1.75885	0.193877	1	0.377004	0.60061	0.868034	0.105457	0.25815	0.00300549	0.00250539
50	Tanghai County	919.877	0.250172	1.08145	0.0216816	0.948612	0.651319	0.324613	4.20766	0.385975	0.034445	0.00279822	0.00401732
51	Zuihua	1812.7	0.192722	1.39916	0.204123	0.824268	0.147504	1.30102	0.945332	0.24496	0.204628	0.00373096	0.00294943
52	Qian'an	2204.26	0.296017	1.4251	0.0455794	0.84201	0.142801	0.469526	0.780152	0.212518	0.0670594	0.00404187	0.00245274
53	Qinhuangdao	3735.25	0.0956175	0.822837	0.181447	0.585193	0.234081	0.462402	3.49839	0.195401	0.287047	0.00849829	0.0141674
54	Qinglong	1313.98	0.171231	1.09708	0.274192	0.998325	0.161605	0.610369	0.541393	0.197375	0.105984	0.00279822	0.00125085
55	Changli	1249.88	-0.178145	0.593066	0.208559	0.975499	0.146476	0.757548	1.68216	0.119073	0.385589	0.00300549	0.00383692
56	Funing	1170.65	0.241581	0.696063	0.238204	0.819192	0.0641914	0.629253	1.83487	0.0922878	0.166003	0.00321277	0.00319339
57	Lulong	927.889	0.335412	1.15352	0.168015	0.805896	0.164695	0.565172	1.16985	0.245988	0.173187	0.0016582	0.0020215
58	Handan	3848.56	0.0668862	0.868381	0.205293	0.668548	0.248383	0.989545	6.74086	0.11022	0.582502	0.0134729	0.0272984
59	Fengfeng Mine	1637.01	0.254326	1.22744	0.402608	0.978562	0.364896	0.903007	1.36584	0.083842	0.191923	0.00279822	0.00286032
60	Linzhang	1545.1	0.0682889	0.824543	0.100864	0.914973	0.492774	0.244474	0.425321	0.105685	0.237549	0.00238367	0.00124414
61	Cheng'an	1403.81	0.092763	0.884302	0.0263675	0.894527	0.0720794	0.349475	0.373007	0.0972048	0.0959844	0.00155457	0.000672497
62	Daming	1035.67	0.930502	1.74103	0.217033	0.290708	0.0284069	1.303	1.46119	0.0783934	0.21169	0.00331641	0.00538733
63	Shexian	1504.69	0.652609	1.47494	0.322328	0.778023	0.116535	1.19488	1.87957	0.597059	0.208427	0.00321277	0.00326098
64	Cixian	1287.59	0.190743	3.317	0.236231	0.76056	0.0714643	0.783732	1.69675	0.0363238	0.190845	0.00321277	0.00383999
65	Feixiang	1417.89	0.526191	1.27343	0.160984	0.763113	0.505855	1.07745	1.52686	0.0786579	0.28177	0.00352368	0.0024989
66	Yongnian	1494.61	0.253807	1.13246	0.322769	0.497941	0.222809	1.33046	2.90648	0.509725	0.323437	0.00994922	0.0116915
67	Qiuxian	1017.76	0.376974	1.15709	0.325488	0.244111	0.0330696	2.49363	5.66055	0.0613385	0.278012	0.00321277	0.00586842
68	Jize	805.713	1.19776	2.24888	0.0848128	1	0.0305808	0.370644	0.577734	0	0.168031	0.00134729	0.000757436
69	Guangping	1440.72	0.505807	1.29691	0.106872	0.944683	0.483959	0.678339	1.19929	0.054677	0.232741	0.0016582	0.00147979
70	Guantao	1299	-0.205641	0.886422	0.46276	0.202242	0.0400577	2.29104	5.04918	0.126013	0.24065	0.00414551	0.00727326
71	Weixian	1381.86	0.163502	0.833591	0.179129	0.955398	0.291781	0.667025	0.591688	0.0473795	0.269014	0.00352368	0.00238567
72	Quzhou	2003.92	0.696794	1.34757	0.0793566	0.47765	0.0894286	0.57075	0.764379	0	0.170704	0.00114001	0.00155017
73	Wu'an	2033.65	0.132172	1.04426	0.113093	0.915521	0.464488	0.944948	1.19235	0	0.105734	0.0100529	0.00410259
74	Xingtai	2824.52	0.69332	1.36839	0.193178	0.918465	0.383951	1.36089	5.29285	0.00365169	0.503986	0.0192766	0.0191858
75	Xingtai	1911.12	0.561246	1.29387	0.0810342	0.745331	0.318601	0.76096	0.963201	0.109688	0.128259	0.00155457	0.00140354
76	Lincheng	1516.73	-0.0860413	0.825965	0.190405	0.88163	0.00265028	0.818234	2.01236	0.0756293	0.344849	0.00238367	0.00180684
77	Neiqiu	1356.01	0.683292	1.43312	0.329487	0.63119	0.133039	0.834002	3.32022	0.00667798	0.313395	0.00290186	0.0039835
78	Baixiang	707.895	0.329243	1.08128	0.212194	0.899131	0.396487	0.915762	2.0887	0.133884	0.325021	0.00445642	0.00174993
79	Longyao	1151	0.284842	1.16525	0.348166	0.932153	0.459153	0.94009	1.0911	0.419926	0.281886	0.00404187	0.00248819
80	Renxian	1264.74	-0.0217823	0.82539	0.444658	0.98631	0.466617	0.599772	1.84516	0.00903295	0.431204	0.00404187	0.00287182
81	Nanhe	2389.14	0.580785	1.20784	0.310585	0.972205	0.432296	1.00057	1.34711	0.0567947	0.456352	0.00228003	0.0021234
82	Ningjin	1289.31	0.0683143	0.64182	0.225872	1	0.333607	0.889279	0.749231	0	0.215968	0.00279822	0.00249268
83	Julu	1443.99	0.108325	0.757035	0.30012	0.99786	0.416811	0.730636	1.37815	0.0147634	0.360717	0.00518188	0.00239104
84	Xinhe	633.004	0.727882	1.23422	0.258834	0.990444	0.10611	0.574796	1.31404	0	0.213245	0.00290186	0.000958525
85	Guangzong	843.313	0.833822	1.48375	0.178218	1	0.33739	0.669765	1.19644	0	0.325358	0.00290186	0.0016145
86	Pingxiang	831.49	0.433109	1.06821	0.254746	1	0.467519	0.544736	1.25181	0.757651	0.200581	0.00217639	0.0018287
87	Weixian	1055.61	0.42766	1.08014	0.218593	0.945904	0.189831	1.18263	3.43121	0.133025	0.583218	0.0102601	0.00896183
88	Qinghe	1725.04	0.0209143	0.782052	0.172401	0.815592	0.255001	0.569294	0.968544	0	0.173833	0.00300549	0.00172112
89	Linxi	954.369	0.173554	0.846233	0.0800279	0.730461	0.0937633	0.371241	0.666955	0.0741424	0.183935	0.0016582	0.00106495
90	Nangong	1181.84	0.0651749	0.828274	0.167352	1	0.380834	0.546591	1.6494	0.0921059	0.405624	0.00476733	0.00339075
91	Shahe	1061.31	-0.17008	0.730482	0.263866	0.980339	0.361541	1.15558	2.59795	0.0559194	0.28371	0.00684009	0.00474819
92	Baoding	6303.86	1.25075	1.87491	0.434853	0.570924	0.256787	0.974444	4.4935	0.420044	0.650286	0.0194839	0.0207435
93	Mancheng	2305.48	1.90897	2.43939	0.500662	0.584727	0.0770502	1.03563	2.72038	0	0.503292	0.00507825	0.00450543
94	Qingyuan	2809.12	1.05233	2.02813	0.243463	0.7406	0.485112	0.515529	1.43571	0.0245012	0.507574	0.0054928	0.00397991
95	Laishui	1089.94	1.23378	1.65943	0.532841	0.797627	0.0459191	1.50391	6.10029	0.170137	0.374285	0.0119183	0.00890596
96	Fuping	778.023	2.23739	2.50205	0.317196	0.983915	0.200129	0.613971	1.64451	0.194104	0.260207	0.00155457	0.0015336
97	Xushui	1633.09	1.22916	1.31518	0.287444	0.987704	0.332391	0.880041	4.11926	0.293554	0.482406	0.00746191	0.0103185
98	Dingxing	1490.69	0.28606	0.994391	0.281343	0.797835	0.0817415	0.733132	1.03369	1	0.242221	0.00404187	0.00247382
99	Tangxian	1099.43	1.25764	1.76608	0.39369	0.942255	0.230458	0.916517	1.02193	0.0850272	0.308695	0.00704736	0.00246868
100	Gaoyang	1139.98	0.60153	1.77333	0.0722616	0.997189	0.0706445	0.341104	0.531526	0.105473	0.0987089	0.00207275	0.000774519
101	Rongcheng	724.374	0.686464	1.83367	0.1908	0.778605	0.372423	0.373696	0.40831	0.713808	0.0350405	0.00124365	0.000455862
102	Laiyuan	486.677	0.566017	1.77192	0.45926	0.703183	0.0284123	0.873336	3.12185	0.142169	0.0770266	0.00321277	0.00367891
103	Wangdu	1020.45	0.542299	1.39054	0.426401	0.919858	0.127169	1.01511	2.74901	0.210083	0.431411	0.00352368	0.00304995
104	Anxin	2002.27	0.456929	1.62495	0.159687	0.935446	0.607576	0.217699	0.327258	0	0.133441	0.00134729	0.000621089
105	Yixian	1832.02	0.70974	1.32681	0.421666	0.6794	0.118162	1.18036	1.71922	0.052116	0.368499	0.00559643	0.00406729
106	Quyang	1199.24	0.255716	0.899439	0.396786	1	0.486154	0.725873	0.748602	0.00313359	0.276085	0.00393823	0.00193096
107	Lixian	986.003	0.848045	1.51971	0.135937	0.967485	0.0325147	0.486197	0.234046	0	0.0729372	0.00103638	0.000517802
108	Shunping	892.589	1.51336	2.34747	0.261354	1	0.202377	0.868859	1.27493	1	0.226929	0.00414551	0.00164724
109	Boye	1034.16	0.309264	1.13984	0.299015	1	0.0988778	0.774082	0.996613	0.00225091	0.266605	0.00228003	0.00110571
110	Xiongxian	1012.89	0.597277	1.81306	0.0663704	0.972991	0.308863	0.286501	0.365689	0	0.0758496	0.00217639	0.000583868
111	Zhuozhou	5796.5	1.80596	1.9903	0.301265	0.860995	0.133209	0.415573	2.20399	0.52235	0.351434	0.00590735	0.00600751
112	Dingzhou	1612.56	0.682382	1.47089	0.297884	0.956626	0.136813	1.48423	1.75876	0.554515	0.316602	0.010882	0.00891461
113	Anguo	1608.3	0.379471	1.2799	0.351744	1	0.223271	1.1293	2.13985	0.0957403	0.414308	0.0046637	0.00357857
114	Gaobeidian	1040.38	0.427265	1.20554	0.478044	0.942945	0.171142	1.42872	6.04685	0.254669	0.401212	0.022593	0.0156457
115	Zhangjiakou	3755.95	0.680485	1.63802	0.310603	0.868046	0.498484	0.575785	7.58696	0.11572	0.718489	0.0153384	0.0162583
116	Xuanhua	2682.36	0.946069	2.41804	0.180303	0.989607	0.353132	0.777086	0.946741	0.37566	0.148607	0.00321277	0.00239409
117	Xiahuayuan District	747.806	0.96364	1.71942	0.531574	0.926359	0.176088	0.990907	10.3949	0.0362103	0.533036	0.00238367	0.00282925
118	Zhangbei	1876.61	1.24338	1.90348	0.201291	1	0.686036	0.401315	1.86151	0.0678475	0.391513	0.00217639	0.00288927
119	Kangbao	956.616	0.369946	1.18447	0.122272	0.669965	0.317563	1.0472	1.58555	0	0.216166	0.00290186	0.00177356
120	Guyuan	1372.56	1.51463	1.96949	0.0968661	0.67559	0.435854	0.336476	1.37058	0.847031	0.226446	0.00238367	0.0012874
121	Shangyi	809.369	0.943342	1.73262	0.360993	0.97502	0.639372	0.298832	1.51708	0.0492585	0.295013	0.00145093	0.00118068
122	Yuxian	1550.12	0.958093	1.91539	0.169384	0.960624	0.166382	0.396116	1.53124	0.0534516	0.349986	0.00217639	0.00314706
123	Yangyuan	1608.33	1.0734	1.83901	0.481654	0.946214	0.111895	0.470499	1.61652	0.865552	0.353249	0.00228003	0.00182095
124	Huai'an	884.81	0.402532	1.31554	0.11007	1	0.197232	0.666224	2.93069	1	0.293772	0.0016582	0.00294416
125	Wanquan	1756.2	1.19495	2.05075	0.369986	0.986038	0.378415	0.715453	6.37088	0	0.508815	0.0054928	0.00589037
126	Huailai	1269.39	0.938825	1.77579	0.542299	0.988168	0.0657222	1.08001	13.0972	0.00911905	0.562598	0.017722	0.0194024
127	Zhuolu	1359	0.447216	1.53767	0.487001	0.801303	0.189136	1.11563	4.11761	0.0317085	0.4978	0.00818738	0.00592082
128	Chicheng	1533.63	0.413769	1.72124	0.453494	0.957743	0.249358	0.537925	2.06648	0.028056	0.430504	0.00445642	0.00251874
129	Chongli	1531.25	1.80058	3.16218	0.274466	0.790456	0.310129	0.738446	3.56988	0.0740335	0.263786	0.00342004	0.0018567
130	Chengde	3026.72	0.240642	1.22495	0.0817796	0.388589	0.142229	0.515051	3.29011	0.0196615	0.319175	0.00456006	0.00707098
131	Yingshouyingzi	1585.94	-0.299787	0.754243	0.346144	0.330449	0.238522	0.742796	2.59827	0.117246	0.159042	0.00103638	0.000686447
132	Chengde	1136.16	0.0897498	1.09147	0.0435163	0.966535	0.448916	0.484781	0.67897	0.139823	0.0778605	0.00238367	0.00116062
133	Xinglong	2495.73	0.761463	1.64304	0.123513	0.946168	0.200104	0.651799	2.75437	0.2594	0.540285	0.00404187	0.0036872
134	Pingquan	1869.13	0.282609	1.34744	0.166416	0.941259	0.16143	0.775067	1.6634	0.00459564	0.247317	0.00290186	0.00323417
135	Luanping	1118.36	0.896836	2.35059	0.246975	0.994637	0.0348413	0.754921	4.03851	0.0160848	0.326562	0.007151	0.00527815
136	Longhua	1662.16	0.0396684	1.08123	0.149092	0.941935	0.267257	0.486911	1.24852	0	0.307325	0.00601099	0.00220011
137	Fengning	1365.39	0.150917	0.611417	0.055589	0.960874	0.252793	0.530129	2.03433	0.879836	0.250719	0.00414551	0.00331842
138	Kuancheng	870.353	-0.517657	0.822842	0.178138	0.924052	0.14802	0.698458	3.74648	0.0577451	0.301694	0.00393823	0.00397376
139	Weichang	1317.97	1.10957	1.16116	0.193272	0.925352	0.490257	0.659403	1.25057	0	0.275646	0.00487097	0.00262664
140	Cangzhou	3753.42	0.935045	1.54031	0.117366	0.859952	0.388824	0.746004	11.2147	0	0.708583	0.0130583	0.0247552
141	Cangxian	2237.72	1.86624	2.71237	0.0345756	1	0.168866	0.3852	0.4079	0	0.198767	0.00103638	0.00119919
142	Qingxian	2701.71	1.19779	1.91459	0.205143	0.837912	0.175951	0.760694	0.939107	1	0.21313	0.00300549	0.00166256
143	Dongguang	1712.59	0.268828	1.13482	0.244796	0.933395	0.217209	0.480937	1.10701	0	0.233182	0.00186548	0.0017198
144	Haixing	1450.64	2.74736	2.90223	0.107212	0.732026	0.343153	0.726277	1.88643	0.213639	0.298479	0.00901648	0.00178353
145	Yanshan	2082.31	0.944346	1.82617	0.186678	1	0.16005	0.637966	1.14734	0	0.37684	0.00269458	0.00226718
146	Suning	2178.38	0.419573	1.40685	0.0785903	1	0	0.433294	0.584211	0.068752	0.0782892	0.000518188	0.000869582
147	Nanpi	1529.72	0.382277	1.1332	0.202726	0.945881	0.396403	0.830331	1.26842	0.0084479	0.32567	0.0046637	0.0020562
148	Wuqiao	2004.57	0.138529	1.0333	0.257441	0.814364	0.682243	1.33007	1.82359	0.405933	0.398172	0.00310913	0.0021488
149	Xianxian	1519.31	0.8509	1.37493	0.0978494	0.666227	0.439444	0.378589	0.548373	0.0667619	0.122635	0.0163748	0.0014431
150	Mengcun	1481.6	0.711982	1.67812	0.156643	0.961574	0.143712	0.383666	0.989983	0.107644	0.245212	0.00134729	0.000873785
151	Botou	1730.34	1.84175	2.4745	0.293592	0.881534	0.244513	0.983642	1.37343	0.0376324	0.34399	0.00476733	0.0035428
152	Renqiu	2251.61	0.191461	1.1787	0.158891	0.902901	0.158244	0.626649	1.59931	0.0210795	0.195501	0.00393823	0.00580708
153	Huanghua	2882.1	0.811154	1.5093	0.0904698	0.810896	0.168855	0.892805	2.30794	0	0.300951	0.00414551	0.00449185
154	Hejian	2053.26	0.472778	1.3626	0.251739	0.808323	0.259788	0.690021	1.25438	0.786757	0.300492	0.00497461	0.00450381
155	Langfang	5212.55	1.24308	1.2275	0.412913	0.997904	0.130713	0.49826	4.06907	0.366886	0.580593	0.00787646	0.0137338
156	Gu'an	3196.68	0.27247	0.604708	0.577726	0.991057	0.288963	0.806434	11.0706	0.862916	0.520859	0.0270494	0.0228172
157	Yongqing	2433.02	2.30698	1.86685	0.379462	1	0.226895	0.461778	5.08771	0.0256173	0.569152	0.00912012	0.00846832
158	Xianghe	2996.16	1.0214	1.16719	0.655266	1	0.293511	0.715498	8.56802	0.056638	0.37873	0.0172039	0.0127191
159	Dacheng	1241.13	0.229519	0.950165	0.260755	0.79849	0.61976	1.71121	2.38086	0.808163	0.232142	0.00601099	0.00509128
160	Wen'an	1974.39	1.93116	2.98246	0.315051	1	0.323916	1.97836	2.07845	0.0249799	0.469659	0.00808374	0.00459793
161	Dachang	4700.41	2.82076	2.62533	0.591194	0.997269	0.135387	0.422552	9.82458	0	0.384165	0.00601099	0.00520427
162	Bazhou	2115.59	1.2141	1.85085	0.22657	0.9884	0.195942	1.08576	4.56668	1	0.444758	0.010571	0.0120883
163	Sanhe	7171.84	1.24322	1.975	0.122851	1	0.58492	0.160811	0.3778	0.938118	0.0506015	0.000725464	0.00103284
164	Hengshui	2668.9	0.171478	0.975363	0.240982	0.776007	0.317135	0.43641	4.77794	1	0.444102	0.0121256	0.0115597
165	Zaoqiang	1197.85	0.296515	1.07812	0.192455	0.890677	0.156316	1.15463	2.42388	0.00763352	0.327277	0.00601099	0.00403099
166	Wuyi	1444.88	0.430425	1.09931	0.06955	0.988218	0.492289	0.570594	1.12937	0.0268414	0.26256	0.00321277	0.00147997
167	Wuqiang	1477.17	0.0625821	0.812659	0.243711	0.671652	0.444459	1.33727	1.75701	0.0422569	0.245106	0.0054928	0.00157631
168	Raoyang	1822.38	1.0705	1.47998	0.0897043	0.824495	0.739524	0.242215	0.679377	0.0176262	0.21449	0.00186548	0.000809779
169	Anping	1152.31	0.24914	0.970143	0.196774	0.919159	0.241931	0.552075	2.49523	0.295486	0.249388	0.0130583	0.00343477
170	Gucheng	986.213	0.651091	1.27348	0.212411	0.960622	0.207069	0.598636	1.68706	0.608072	0.211021	0.00766919	0.0036066
171	Jingxian	545.909	1.14265	1.76114	0.283154	0.998692	0.386092	0.887762	1.76556	0.0334647	0.109037	0.00829101	0.00398092
172	Fucheng	1200.06	0.148936	0.849927	0.128128	0.916905	0.128907	0.546315	1.59143	0.0123663	0.266352	0.00279822	0.00230154
173	Jizhou	2018.6	0.78099	1.53084	0.0957468	0.988735	0.346449	1.10257	1.81568	0.0102557	0.330116	0.00766919	0.00258666
174	Shenzhou	1424.97	0.433608	1.16971	0.18715	0.972387	0.641458	0.718347	1.56027	0	0.322686	0.00404187	0.00367512
